# Supplementary material for: UDP-Glucose Dehydrogenases: Identification, Expression, and Function Analyses in Upland Cotton (Gossypium hirsutum)
Source: Front Genet. 2021 Jan 11;11:597890. doi: 10.3389/fgene.2020.597890 (PMC7831515; doi:10.3389/fgene.2020.597890)
Supplement: Supplementary Table 2 — UGD gene family in nine species. [file Table_2.XLSX]

## Sheet: Sheet1
Table S2:UGD gene family related genes in nine species
AT1G26570.1
AT3G29360.1
AT5G15490.1
AT5G39320.1
Br1g08120.1
Bri4g25140.1
Ga03G1431
Ga07G0806
Ga11G3316
Ga12G1218
Ga12G2241
Ga13G0969
GB_A03G1263
GB_A07G0752
GB_A09G1861
GB_A11G0761
GB_A12G0888
GB_A12G1894
GB_A13G0957
GB_D02G1450
GB_D07G0757
GB_D09G1699
GB_D11G0782
GB_D12G1011
GB_D12G1878
GB_D12G2605
GB_D13G0869
GH_D07G0764
GH_D02G1409
GH_A13G0896
GH_A12G1812
GH_A12G0815
GH_A11G0743
GH_A09G1740
GH_A07G0770
GH_A03G1219
GH_D09G1686
GH_D11G0775
GH_D12G0766
GH_D12G1806
GH_D12G2520
GH_D13G0834
Gr001G077900.1
Gr005G144700.1
Gr007G081800.1
Gr008G095900.1
Gr008G177900.1
Gr013G092600.1
OsR498G0306243700
OsR498G0306523600
OsR498G0307076300
OsR498G1221500400
OsR498G1221501200
Pt004G118600.1
Pt008G094300.1
Pt010G159800.1
Pt017G092000.1
Tc1EG011574t1
Tc1EG014167t1
Tc1EG014167t2
Tc1EG018716t1
