# Supplementary material for: UDP-Glucose Dehydrogenases: Identification, Expression, and Function Analyses in Upland Cotton (Gossypium hirsutum)
Source: Front Genet. 2021 Jan 11;11:597890. doi: 10.3389/fgene.2020.597890 (PMC7831515; doi:10.3389/fgene.2020.597890)
Supplement: Supplementary Table 3 — UGD gene family and their PFKM values in TM-1, 0-153, and sGK9708. [file Table_3.XLSX]

## Sheet: TM-1
Supplementary table S2::UGD gene family and their FPKM values in TM-1
	ID	5DPA	10DPA	15DPA	20DPA
UGD	GH_D07G0764	5.74314	7.91417	6.48404	4.83791
	GH_D02G1409	8.7689	8.13493	8.52428	6.65847
	GH_A13G0896	8.1026	6.03244	7.07572	7.99523
	GH_A12G1812	10.9027	9.85777	11.6113	12.3857
	GH_A12G0815	9.66497	7.52892	8.74244	8.17838
	GH_A11G0743	11.3477	9.73515	10.5088	11.4394
	GH_A09G1740	6.51062	5.53615	5.30441	4.6464
	GH_A07G0770	2.38998	3.38998	3.22059	2.99528
	GH_A03G1219	7.74121	7.51904	8.05825	5.09974
	GH_D09G1686	7.23336	6.32813	6.69638	6.14404
	GH_D11G0775	11.8557	10.0438	10.6604	10.7228
	GH_D12G0766	10.2304	8.13151	9.79653	9.65055
	GH_D12G1806	10.4769	9.93404	10.052	9.58859
	GH_D12G2520	1.77398	0	1.19499	0.861654
	GH_D13G0834	4.90206	2.88008	3.82659	3.92712

## Sheet: 0-153andSGK9708
Table S3::UGD gene family and their FPKM values in 0-153 and sGK9708
	0-153 5DPA	0-153 10DPA	0-153 15DPA	0-153 20DPA	sGK9708 5DPA	sGK9708 10DPA	sGK9708 15DPA	sGK9708 20DPA
GH_A03G1219	3.41538	3.94047	3.62789	1.75735	3.66293	3.99921	3.96676	1.45994
GH_A07G0770	0.210745	0.160325	1.15973	1.95335	0.129678	0.318373	0.504326	1.87668
GH_A11G0743	6.10425	5.97241	6.11319	6.19183	6.28525	5.95846	5.54149	6.28047
GH_D12G2520	4.07626	3.32696	3.77754	2.2414	4.41212	3.44766	3.79666	2.29123
GH_A12G1812	5.89097	6.18159	7.92342	6.3094	6.20729	5.86522	7.65953	6.35517
GH_D13G0834	2.9952	2.46048	2.33628	2.30245	3.46821	2.25756	2.2375	2.47563
GH_D02G1409	4.28502	4.59729	4.54513	3.39363	4.371	4.52507	4.58291	3.24366
GH_D07G0764	1.84601	3.71935	2.83395	3.85135	3.34574	4.48749	1.86255	3.63465
GH_D12G0766	6.41006	6.38564	6.56343	4.85538	6.74797	6.49165	6.31226	4.97162
GH_A03G1219	4.93946	4.4072	5.09587	3.24475	5.21013	4.27367	4.99582	3.54472
GH_D12G1806	5.058	5.19932	7.08388	4.95299	5.15023	4.92432	6.97058	4.91794
GH_A13G0896	0.320064	0.152157	0.621335	0.429871	0.600696	0.24131	0.446908	0.141928
