# Supplementary material for: UDP-Glucose Dehydrogenases: Identification, Expression, and Function Analyses in Upland Cotton (Gossypium hirsutum)
Source: Front Genet. 2021 Jan 11;11:597890. doi: 10.3389/fgene.2020.597890 (PMC7831515; doi:10.3389/fgene.2020.597890)
Supplement: Supplementary Table 4 — Primer pair sequence for qRT-PCR analysis of UGD genes and internal reference GhHis3 gene. [file Table_4.XLSX]

## Sheet: Sheet1
Table S4:Primer pair sequence for qRT-PCR analysis of UGD genes and internal reference GhHis3 gene
Gene family	Gene name	Primer sequence
	GH_A11G0743	F5'-TCGAGAAACATGTCGCCGAGTC-3′
		R5'-TAACGGGCACCGTCGATTTCTC-3′
	GH_A12G1812	F5'-GCAGAGAGACCCCAGAAGGTCA-3′
		R5'-TGATACGGTCCATCGGAACCCA-3′
	GH_A12G1812	F5'-TCCCTGTCAAAACTGCTGAGGC-3′
		R5'-TCGGCAAGAAACTCTGGGTTCG-3′
	GH_A12G1812	F5'-GCCATTCTCGGGTTTGCTTTCA-3′
		R5'-TATGCTCAGCAGAGCCTTGTCG-3′
GHHis	GHHis3	F5'-TCAAGACTGATTTGCGTTTCCA-3'
		R5'-GCGCAAAGGTTGGTGTCTTC-3'
